# Supplementary material for: Asymptomatic Carriage and Antimicrobial Resistance of Salmonella in Humans and Poultry in Rural Burkina Faso: Phenotypic and Genotypic Profiles and Associated Risk Factors
Source: Microorganisms. 2026 Jan 27;14(2):294. doi: 10.3390/microorganisms14020294 (PMC12943543; doi:10.3390/microorganisms14020294)
Supplement: Supplementary file 1 [file microorganisms-14-00294-s001.zip]

Archive with 1 entries (1 files):
- microorganisms-4057017-supplementary.pdf
